# Supplementary material for: Aging increases vulnerability to stress-induced depression via upregulation of NADPH oxidase in mice
Source: Commun Biol. 2020 Jun 5;3:292. doi: 10.1038/s42003-020-1010-5 (PMC7275057; doi:10.1038/s42003-020-1010-5)
Supplement: Supplementary file 3 — Supplementary Data 2 [file 42003_2020_1010_MOESM3_ESM.xlsx]

## Sheet: Fig. 1a
Supplementary Data 2- Source data of used for graph plotting
Source data of Fig. 1a
	CORT levels
	2M CON	2M 2hRST	18M CON	18M 2hRST
	71.5086	491.674	126.733	170.208
	133.543	372.01	32.5075	250.983
	79.4552	333.595	46.7568	202.393
	102.821	246.119	187.046	292.006
	89.9226	428.473	117.303	119.4
	91.6186	258.527	117.303	190.416
	145.54	257.248	66.9071	424.598
	165.507	432.399	49.7099	382.862
	11.2198	433.72	89.421	243.144
	6.67623	435.046	175.465	238.484
	72.4183	230.066	346.714	362.613
	87.2846	386.204	191.27	333.595
	100.303	352.559	184.98	334.509
	35.3597		166.577	275.265
	27.7839			235.068
animal (n)	15	13	14	15
average	81.3975	358.28	135.621	270.37
SD	46.7671	86.8842	82.6484	84.8403

## Sheet: Fig. 1b
Source data of Fig. 1b
	adrenal gland
	2M	18M
	6	7.1
	4.2	6.2
	8	5.2
	4.8	6.8
	5	8.4
	5	3.6
	3.6	4.9
	3.9	5.9
	5.8	10.2
	4.3	8.6
	5.6	14.7
	6.8	9.4
	5.4	15.1
	13.3	9.3
	4.5	6
	8.1	9.4
	6.3	8.1
	7.4	5.6
	5	6.5
	6.9	5.7
	10
	3.9
	8.3
animal (n)	23	20
average	6.17826	7.835
SD	2.27355	2.98898

## Sheet: Fig. 1c
Source data of Fig. 1c
	adrenal weight	CORT levels		adrenal weight	CORT levels
	2M			18M
	6	45.6087		7.1	112.442
	4.2	43.4785		6.2	149.542
	8	36.1646		5.2	165.103
	4.8	44.4749		6.8	83.072
	5	40.9283		8.4	71.1756
	5	60.4633		3.6	118.668
	3.6	71.5086		4.9	126.733
	3.9	133.543		5.9	32.5075
	5.8	79.4552		10.2	46.7568
	4.3	102.821		8.6	187.046
	5.6	89.9226		14.7	346.025
	13.3	39.3101		9.4	240.88
	4.5	61.3957		5	185.291
	8.1	70.0783		15.1	120.897
	6.3	72.4183		9.3	122.823
	7.4	87.2846		6	143.337
	5	100.303		5.6	49.7099
	6.9	35.3597		6.5	20.7866
				5.7	89.421
animal (n)	18	18		19	19
average	5.98333	67.4733		7.58947	126.959
SD	2.27189	27.6088		3.11018	78.0271

## Sheet: Fig. 1d
Source data of Fig. 1d
	AVP mRNA
	2M	18M
	0.9756	2.02914
	0.9722	1.29519
	0.97618	1.60069
	0.993275	1.02171
	1.0244	2.54544
	1.0278	1.39655
	1.02382	2.00799
	1.00673	1.10167
data point (n)	8	8
average	1	1.6248
SD	0.0237897	0.528693

## Sheet: Fig. 1e
Source data of Fig. 1e
	CRH mRNA
	2M	18M
	0.99222	1.23419
	0.97136	1.20652
	0.94411	1.25789
	0.984805	1.25672
	1.00778	0.97012
	1.02864	1.25148
	1.05589	1.00154
	1.0152	1.26991
data point (n)	8	8
average	1	1.18104
SD	0.0347865	0.122284

## Sheet: Fig. 1f
Source data of Fig. 1f
	p47phox mRNA			p67phox mRNA			p40phox mRNA			gp91phox mRNA			p22phox mRNA
	2M	18M		2M	18M		2M	18M		2M	18M		2M	18M
	0.976075	1.54804		0.981025	1.04072		0.9305	1.18267		0.810265	2.21416		0.94702	0.94372
	0.998505	1.679		0.91988	1.02995		1.0695	1.00395		0.81185	3.54138		1.05298	0.97034
	0.988015	1.5524		0.98045	0.93295		0.891785	1.33407		0.811455	2.16044		0.94251	0.969445
	1.02392	1.39733		1.01897	1.12798		0.927005	1.75575		1.18973	2.26012		1.05749	0.942855
	1.0015	2.33605		1.08012	1.10235		1.10821	1.48647		1.18815	3.63584		0.993545	0.95615
	1.01198	2.10271		1.01955	1.01117		1.07299	1.53639		1.18854	2.26602		1.00646	0.95703
data point (n)	6	6		6	6		6	6		6	6		6	6
average	1	1.76926		1	1.04085		1	1.38322		1	2.67966		1	0.95659
SD	0.0169503	0.367393		0.0535218	0.0693062		0.0935286	0.268101		0.206832	0.705724		0.0496131	0.0119079

## Sheet: Fig. 1g
Source data of Fig. 1g
	p47phox mRNA
	2M	7M	14M	18M
	0.94	0.866945	1.39409	1.84353
	1.06	1.44662	1.89881	1.89331
	0.91059	0.89037	1.43176	1.8713
	1.08941	1.48572	1.95013	1.86695
	0.95312	1.10825	1.8521	1.9181
	1.04688	1.56102	1.90216	1.8893
data point (n)	6	6	6	6
average	1	1.22649	1.73817	1.88041
SD	0.0742748	0.311062	0.254119	0.0256515

## Sheet: Fig. 1i
Source data of Fig. 1i
	DHE levels
	2M	7M	14M	18M
	0.757961	0.755277	2.42843	4.19186
	0.608011	1.60585	1.97094	4.09859
	0.76895	1.21958	1.46191	4.48698
	1.3471	0.842515	1.48493	3.84657
	0.947828	1.45703	1.07014	4.54678
	0.777139	1.22194	1.91673	3.21735
	0.965124	1.01054	1.66712	2.7863
	1.80054	0.963634	1.83686	1.99895
animal (n)	8	8	8	8
average	0.996581	1.13455	1.72963	3.64667
SD	0.392878	0.296337	0.407684	0.90216

## Sheet: Fig. 1j
Source data of Fig. 1j
	GR mRNA
	2M	18M
	0.955625	0.66182
	0.901545	0.47043
	1.04438	0.809525
	1.09845	1.00714
	0.95531	0.71589
	1.04469	0.901515
data point (n)	6	6
average	1	0.761053
SD	0.0739181	0.189202

## Sheet: Fig. 1l
Source data of Fig. 1l
	DHE levels in CA1					DHE levels in CA3
	WT 2M	WT 18M	p47phox KO 2M	p47phox KO 18M		WT 2M	WT 18M	p47phox KO 2M	p47phox KO 18M
	0.674142	1.53245	0.922198	1.02985		0.465202	5.88739	0.892779	1.44603
	1.2137	2.03737	0.729669	1.53964		0.716193	2.50832	0.738116	1.9105
	1.34354	2.08932	1.00131	1.44998		2.00736	4.25118	1.36244	1.01595
	0.95064	1.69061	1.68708	0.92182		1.44766	3.29032	0.879647	2.20501
	0.552831	2.32542	0.931398	0.992984		0.839103	4.94746	0.864678	1.0472
	1.19859	1.57242	0.604609	1.03115		0.341527	2.17629	0.554832	1.11326
	0.937105	1.58478	1.34933	1.82204		1.25233	1.89174	1.72414	0.791031
	1.12941	1.64509	0.667653	1.46614		0.930594	1.66647	0.932764	1.07584
animal (n)	8	8	8	8		8	8	8	8
average	0.999995	1.80968	0.986656	1.2817		0.999996	3.3274	0.993675	1.3256
SD	0.275786	0.297858	0.367095	0.329482		0.548985	1.55143	0.372442	0.492311

[truncated: 119 more sheets: Fig. 1m, Fig. 1n, Fig. 1p, Fig. 1q, Fig. 1s, FIg. 1t, Fig. 2c, Fig. 2d, Fig. 2e, Fig. 2f, Fig. 2g, Fig. 2h, Fig. 2i, Fig. 2j, Fig. 3a, Fig. 3b, Fig. 3c, Fig. 3e, Fig. 3f, Fig. 3g …]
