# Supplementary material for: Aging increases vulnerability to stress-induced depression via upregulation of NADPH oxidase in mice
Source: Commun Biol. 2020 Jun 5;3:292. doi: 10.1038/s42003-020-1010-5 (PMC7275057; doi:10.1038/s42003-020-1010-5)
Supplement: Supplementary file 4 — Supplementary Data 3 [file 42003_2020_1010_MOESM4_ESM.xlsx]

## Sheet: Sheet1
Supplementary Data 3 - The details of Statistical analysis
Title: Aging increases vulnerability to stress-induced depression via upregulation of NADPH oxidase in mice
Authors: Jung-Eun Lee1, Hye-Jin Kwon1, Juli Choi1, Ji-Seon Seo1, and Pyung-Lim Han1,2,3,*
Figures
Figures	Groups and sample numbers (n)/ repeat numbers in qPCR, Western blot, ChIP	Test methods	Variable factors/ Genes	Main factors	F and p Values	Comparison groups		p value
						Factors in comparison groups	Comparision groups in post-hoc test
Fig. 1a	2M CON(15), 2M 2hRST(13) 18M CON (14), 18M 2hRST (15)	Two-way ANOVA, Bonferroni post-hoc test	CORT levels	age main effect	F(1,53) = 0.6871, p = 0.4109	age: 2M, 18M stress: CON, 2hRST	2M CON vs. 2M 2hRST	p < 0.01
							2M CON vs. 18M CON	ns
				stress main effect	F(1,53) = 102.6, p < 0.0001		2M CON vs. 18M 2hRST	p < 0.01
							2M 2hRST vs. 18M CON	p < 0.01
				age x stress interaction	F(1,53) = 12.23, p = 0.001		2M 2hRST vs. 18M 2hRST	p < 0.05
							18M CON vs. 18M 2hRST	p < 0.01
Fig. 1b	2M (23) 18M (20)	Student t-test	adrenal weight	age			2M vs. 18M	p = 0.0457
Fig. 1d	2M (4), 18M (4), 8 repeats	Student t-test	AVP	age			2M vs. 18M	p =0.0049
Fig. 1e	2M (4), 18M (4), 8 repeats	Student t-test	CRH	age			2M vs. 18M	p = 0.0012
Fig. 1f	2M (8) 18M (8), 6 repeats	Student t-test	p47phox	age			2M vs. 18M	p = 0.0004
			p67phox	age			2M vs. 18M	p = 0.2798
			p40phox	age			2M vs. 18M	p = 0.0079
			gp91phox	age			2M vs. 18M	p = 0.0002
			p22phox	age			2M vs. 18M	p = 0.0638
Fig. 1g	2M (8), 7M (8), 14M (8), 18M (8), 6 repeats	One-way ANOVA, Newman-Keuls post-hoc test	p47phox	age	F(3,20) = 24.85, p < 0.0001	age: 2M, 7M, 14M, 18M	2M vs. 7M	ns
							2M vs. 14M	p < 0.01
							2M vs. 18M	p < 0.01
							7M vs. 14M	p < 0.01
							7M vs. 18M	p < 0.01
							14M vs. 18M	ns
Fig. 1i	2M (8), 7M (8), 14M (8), 18M(8)	One-way ANOVA, Newman-Keuls post-hoc test	DHE levels	age	F(3,28) = 39.1, p < 0.0001	age: 2M, 7M, 14M, 18M	2M vs. 7M	ns
							2M vs. 14M	p < 0.05
							2M vs. 18M	p < 0.01
							7M vs. 14M	p < 0.05
							7M vs. 18M	p < 0.01
							14M vs. 18M	p < 0.01
Fig. 1j	2M (8) 18M (8), 6 repeats	Student t-test	GR				2M vs. 18M	p = 0.0163
Fig. 1l	WT 2M (8), WT 18M (8) p47phox KO 2M (8), p47phox KO 18M (8)	Two-way ANOVA, Bonferroni post-hoc test	DHE levels in CA1	age main effect	F(1,28) = 23.92, p < 0.0001	age: 2M, 18M genptype: WT, p47phox KO	WT 2M vs. WT 18M	p < 0.01
							WT 2M vs. KO 2M	ns
				genotype main effect	F(1,28) = 5.744, p = 0.0235		WT 2M vs. KO 18M	ns
							WT 18M vs. KO 2M	p < 0.01
				age x genotype interaction	F(1,28) = 5.192, p = 0.0305		WT 18M vs. KO 18M	p < 0.05
							KO 2M vs. KO 18M	ns
			DHE levels in CA3	age main effect	F(1,28) =18.31, p = 0.0002	age: 2M, 18M genptype: WT, p47phox KO	WT 2M vs. WT 18M	p < 0.01
							WT 2M vs. KO 2M	ns
				genotype main effect	F(1,28) = 10.44, p = 0.0031		WT 2M vs. KO 18M	ns
							WT 18M vs. KO 2M	p < 0.01
				age x genotype interaction	F(1,28) = 10.31, p = 0.0033		WT 18M vs. KO 18M	p < 0.01
							KO 2M vs. KO 18M	ns
Fig. 1m	WT 2M (6), WT 18M (6) p47phox KO 2M (3), p47phox KO 18M (3), 8 repeats	Two-way ANOVA, Bonferroni post-hoc test	gp91phox	age main effect	F(1,28) = 20.42, p = 0.0001	age: 2M, 18M genptype: WT, p47phox KO	WT 2M vs. WT 18M	p < 0.01
							WT 2M vs. KO 2M	ns
				genotype main effect	F(1,28) = 0.5004, p = 0.4852		WT 2M vs. KO 18M	p < 0.01
							WT 18M vs. KO 2M	ns
				age x genotype interaction	F(1,28) = 0.9644, p = 0.3345		WT 18M vs. KO 18M	ns
							KO 2M vs. KO 18M	ns
Fig. 1n	WT 2M (6), WT 18M (6) p47phox KO 2M (3), p47phox KO 18M (3), 6 repeats	Two-way ANOVA, Bonferroni post-hoc test	p40phox	age main effect	F(1,20) = 16.26, p = 0.0007	age: 2M, 18M genptype: WT, p47phox KO	WT 2M vs. WT 18M	ns
							WT 2M vs. KO 2M	ns
				genotype main effect	F(1,20) = 6.036, p = 0.0233		WT 2M vs. KO 18M	p < 0.01
							WT 18M vs. KO 2M	ns
				age x genotype interaction	F(1,20) = 2.462, p = 0.1323		WT 18M vs. KO 18M	ns
							KO 2M vs. KO 18M	p < 0.01
Fig. 1p	CON (8), RST14d (8), 6 repeats	Student t-test	p47phox	stress			CON vs. RST14d	p = 0.0019
			p67phox	stress			CON vs. RST14d	p = 0.0002
			p40phox	stress			CON vs. RST14d	p = 0.0994
			gp91phox	stress			CON vs. RST14d	p = 0.0454
			p22phox	stress			CON vs. RST14d	p = 0.2217
Fig. 1q	CON (6), RST1d (6), RST7d (6), RST14d (6), 3 repeaets	One-way ANOVA, Newman-Keuls post-hoc test	MDA levels	stress	F(3,8) = 31.2, p < 0.0001	stress: CON, RST1d, RST7d, RST14d	CON vs. RST1d	ns
							CON vs. RST7d	p < 0.01
							CON vs. RST14d	p < 0.01
							RST1d vs. RST7d	p < 0.05
							RST1d vs. RST14d	p < 0.01
							RST7d vs. RST14d	p < 0.01
Fig. 1s	WT CON (8), WT RST14d (8) p47phox KO CON (8), p47phox KO RST14d (8)	Two-way ANOVA, Bonferroni post-hoc test	DHE levels	genotype main effect	F(1,28) = 6.016, p = 0.0207	genotype: WT, p47phox KO stress: CON,RST14d	WT CON vs. WT RST14d	p < 0.01
							WT CON vs. KO CON	ns
				stress main effect	F(1,28) = 5.581, p = 0.0253		WT CON vs. KO RST14d	ns
							WT RST14d vs. KO CON	p < 0.05
				genotype x stress interaction	F(1,28) = 9.85, p = 0.004		WT RST14d vs. KO RST14d	p < 0.01
							KO CON vs. KO RST14d	ns
Fig. 1t	WT CON (6), WT RST14d (6) p47phox KO CON (8), p47phox KO RST14d (8), 4-6 repeats	Two-way ANOVA, Bonferroni post-hoc test	MDA levels	genotype main effect	F(1,16) = 8.747, p = 0.0093	genotype: WT, p47phox KO stress: CON,RST14d	WT CON vs. WT RST14d	p < 0.01
							WT CON vs. KO CON	ns
				stress main effect	F(1,16) = 11.54, p = 0.0037		WT CON vs. KO RST14d	ns
							WT RST14d vs. KO CON	p < 0.01
				genotype x stress interaction	F(1,16) = 8.53, p = 0.01		WT RST14d vs. KO RST14d	p < 0.01
							KO CON vs. KO RST14d	ns
Fig. 2c	2M CON (8), 2M RST5d (8), 2M RST14d (8), 18M CON (8), 18M RST5d (8)	One-way ANOVA, Newman-Keuls post-hoc test	target field	age, stress	F(4,35) = 7.416, p = 0.0002	age: 2M, 18M stress: CON,RST5d, RST14d	2M CON vs. 2M RST5d	ns
							2M CON vs. 2M RST14d	p < 0.05
							2M CON vs. 18M CON	ns
							2M CON vs. 18M RST5d	p < 0.01
							2M RST5d vs. 2M RST14d	p < 0.05
							2M RST5d vs. 18M CON	ns
							2M RST5d vs. 18M RST5d	p < 0.01
							2M RST14d vs. 18M CON	p < 0.05
							2M RST14d vs. 18M RST5d	ns
							18M CON vs. 18M RST5d	p < 0.01
			non-target field	age, stress	F(4,35) = 7.428, p = 0.0002	age: 2M, 18M stress: CON,RST5d, RST14d	2M CON vs. 2M RST5d	ns
							2M CON vs. 2M RST14d	p < 0.05
							2M CON vs. 18M CON	ns
							2M CON vs. 18M RST5d	p < 0.01
							2M RST5d vs. 2M RST14d	p < 0.05
							2M RST5d vs. 18M CON	ns
							2M RST5d vs. 18M RST5d	p < 0.01
							2M RST14d vs. 18M CON	p < 0.05
							2M RST14d vs. 18M RST5d	ns
							18M CON vs. 18M RST5d	p < 0.01
Fig. 2d	2M CON (8), 2M RST5d (8), 2M RST14d (8), 18M CON (8), 18M RST5d (8)	One-way ANOVA, Newman-Keuls post-hoc test	sociability index	age, stress	F(4,35) = 7423, p = 0.0002	age: 2M, 18M stress: CON,RST5d, RST14d	2M CON vs. 2M RST5d	ns
							2M CON vs. 2M RST14d	p < 0.05
							2M CON vs. 18M CON	ns
							2M CON vs. 18M RST5d	p < 0.01
							2M RST5d vs. 2M RST14d	p < 0.05
							2M RST5d vs. 18M CON	ns
							2M RST5d vs. 18M RST5d	p < 0.01
							2M RST14d vs. 18M CON	p < 0.05
							2M RST14d vs. 18M RST5d	ns
							18M CON vs. 18M RST5d	p < 0.01
Fig. 2e	2M CON (8), 2M RST5d (8), 2M RST14d (8), 18M CON (8), 18M RST5d (8)	One-way ANOVA, Newman-Keuls post-hoc test	locomotion	age, stress	F(4,35) = 2.116, p = 0.0996	age: 2M, 18M stress: CON,RST5d, RST14d	2M CON vs. 2M RST5d	ns
							2M CON vs. 2M RST14d	ns
							2M CON vs. 18M CON	ns
							2M CON vs. 18M RST5d	ns
							2M RST5d vs. 2M RST14d	ns
							2M RST5d vs. 18M CON	ns
							2M RST5d vs. 18M RST5d	ns
							2M RST14d vs. 18M CON	ns
							2M RST14d vs. 18M RST5d	ns
							18M CON vs. 18M RST5d	ns
Fig. 2f	2M CON (8), 2M RST5d (8), 2M RST14d (8), 18M CON (8), 18M RST5d (8)	One-way ANOVA, Newman-Keuls post-hoc test	immobility	age, stress	F(4,35) = 12.97, p < 0.0001	age: 2M, 18M stress: CON,RST5d, RST14d	2M CON vs. 2M RST5d	ns
							2M CON vs. 2M RST14d	p < 0.01
							2M CON vs. 18M CON	ns
							2M CON vs. 18M RST5d	p < 0.01
							2M RST5d vs. 2M RST14d	p < 0.01
							2M RST5d vs. 18M CON	ns
							2M RST5d vs. 18M RST5d	p < 0.01
							2M RST14d vs. 18M CON	p < 0.01
							2M RST14d vs. 18M RST5d	ns
							18M CON vs. 18M RST5d	p < 0.01
Fig. 2i	2M CON (6), 2M RST5d (6), 2M RST14d (6), 18M CON (6), 18M RST5d (6) 6 repeats	One-way ANOVA, Newman-Keuls post-hoc test	p47phox	age, stress	F(4,25) = 43.24, p < 0.0001	age: 2M, 18M stress: CON,RST5d, RST14d	2M CON vs. 2M RST5d	ns
							2M CON vs. 2M RST14d	p < 0.01
							2M CON vs. 18M CON	p < 0.01
							2M CON vs. 18M RST5d	p < 0.01
							2M RST5d vs. 2M RST14d	p < 0.01
							2M RST5d vs. 18M CON	p < 0.01
							2M RST5d vs. 18M RST5d	p < 0.01
							2M RST14d vs. 18M CON	ns
							2M RST14d vs. 18M RST5d	p < 0.01
							18M CON vs. 18M RST5d	p < 0.01
Fig. 2j	2M CON (6), 2M RST5d (6), 2M RST14d (6), 18M CON (6), 18M RST5d (6) 6 repeats	One-way ANOVA, Newman-Keuls post-hoc test	gp91phox	age, stress	F(4,25) = 25.3, p < 0.0001	age: 2M, 18M stress: CON,RST5d, RST14d	2M CON vs. 2M RST5d	p < 0.05
							2M CON vs. 2M RST14d	p < 0.05
							2M CON vs. 18M CON	p < 0.01
							2M CON vs. 18M RST5d	p < 0.01
							2M RST5d vs. 2M RST14d	ns
							2M RST5d vs. 18M CON	p < 0.01
							2M RST5d vs. 18M RST5d	p < 0.01
							2M RST14d vs. 18M CON	p < 0.01
							2M RST14d vs. 18M RST5d	p < 0.01
							18M CON vs. 18M RST5d	p < 0.01
Fig. 3a	CON (8), RST14d (8), 6 repeaets	Student t-test	Prkaa1	stress			CON vs. RST14d	p = 0.0178
			p38α	stress			CON vs. RST14d	p < 0.0001
			Akt1	stress			CON vs. RST14d	p = 0.0519
			Pik3ca	stress			CON vs. RST14d	p = 0.6322
Fig. 3b	2M (8), 18M (8), 6 repeats	Student t-test	Prkaa1	age			2M vs. 18M	p = 0.0076
			p38α	age			2M vs. 18M	p = 0.0932
			Akt1	age			2M vs. 18M	p = 0.0002
			Pik3ca	age			2M vs. 18M	p = 0.0179
Fig. 3c	2M (8), 18M (8), 7 repeats	Student t-test	p-AMPK	age			2M vs. 18M	p = 0.0048
			AMPK	age			2M vs. 18M	p < 0.0001
Fig. 3f	5 repeats	Student t-test	p-AMPK	treatment			Veh vs. GC	p = 0.0019
Fig. 3g	6 repeats	One-way ANOVA, Newman-Keuls post-hoc test	p47phox	treatment	F(4,25) = 16.47, p < 0.0001	treatement: Veh, GC, GC+AICAR 0.1, GC+AICAR 1, GC+AICAR 10	Veh vs. GC400	p < 0.0001
							Veh vs. GC400+AICAR 0.1	p < 0.0001
							Veh vs. GC400+AICAR 1	ns
							Veh vs. GC400+AICAR 10	ns
							GC400 vs. GC400+AICAR 0.1	p < 0.0001
							GC400 vs. GC400+AICAR 1	p < 0.0001
							GC400 vs. GC400+AICAR 10	p < 0.0001
							GC400+AICAR 0.1 vs. GC400+AICAR 1	ns
							GC400+AICAR 0.1 vs. GC400+AICAR 10	p < 0.0001
							GC400+AICAR 1 vs. GC400+AICAR 10	ns
Fig. 3h	6 repeats	One-way ANOVA, Newman-Keuls post-hoc test	DHE levels	treatment	F(2,15) = 10.71, p = 0.0013	treatment: Veh, GC, GC+AICAR	Veh vs. GC	p < 0.01
							Veh vs. GC+AICAR	ns
							GC vs. GC+AICAR	p < 0.01
Fig. 3i	8 repeats	Student t-test	p47phox	treatment			Veh vs. CC	p = 0.0142
Fig. 3j	6 repeats	Student t-test	DHE levels	treatment			Veh vs. CC	p = 0.0011
Fig. 4a	8 repeats	Student t-test	Ppp2ca	treatment			Veh vs. GC	p < 0.0001
			Ppm1e	treatment			Veh vs. GC	p = 0.2901
			Lkb1	treatment			Veh vs. GC	p = 0.8931
			Tak1	treatment			Veh vs. GC	p = 0.648
			Camkk2	treatment			Veh vs. GC	p = 0.6898
Fig 4b	8 repeats	One-way ANOVA, Newman-Keuls post-hoc test	Ppp2ca	treatment	F(3,28) = 26.77, p < 0.0001	treatment: Veh, GC2h, GC6h GC24h	veh vs. GC 2h	ns
							veh vs. GC 6h	ns
							veh vs. GC 24h	p < 0.01
							GC 2h vs. GC 6h	p < 0.05
							GC 2h vs. GC 24h	p < 0.01
							GC 6h vs. GC 24h	p < 0.01
		Two-way ANOVA, Bonferroni post-hoc test		GC main effect	F(1,28) = 77.75, p < 0.0001	GC: Veh, GC RU486: Veh, RU486	Veh:Veh vs. Veh:GC	p < 0.01
							Veh:Veh vs. RU486:Veh	p < 0.05
				RU486 main effect	F(1,28) = 49.79, p < 0.0001		Veh:Veh vs. RU486:GC	ns
							Veh:GC vs. RU486:Veh	p < 0.01
				GC x RU486 interaction	F(1,28) = 20.04, p = 0.0001		Veh:GC vs. RU486:GC	p < 0.01
							RU486:Veh vs. RU486:GC	ns
Fig. 4c	8 repeats	Student t-test	Ppp2ca P2	treatment			Veh vs. GC	p = 0.0039
			Ppp2ca P1	treatment			Veh vs. GC	p = 0.0002
Fig. 4d	5 repeats	Student t-test	p-AMPK	siRNA			siCON vs. siPpp2ca	p = 0.0099
Fig 4f	2M (8), 7M (8), 14M (8), 18M (8), 6 repeats	One-way ANOVA, Newman-Keuls post-hoc test	Ppp2ca	age	F(3,20) = 5.697, p = 0.0055	age: 2M, 7M,14M, 18M	2M vs. 7M	p < 0.05
							2M vs. 14M	p < 0.05
							2M vs. 18M	p < 0.01
							7M vs. 14M	ns
							7M vs. 18M	ns
							14M vs. 18M	ns
Fig. 4h	CON+siCON (5), RST14d+siCON (5), RST14d+siPpp2ca (5), 8 repeats	One-way ANOVA, Newman-Keuls post-hoc test	Ppp2ca	siRNA, stress	F(2,21) = 52.76, p < 0.0001	siRNA: siCON, siPpp2ca stress: CON, RST14d	CON+siCON vs. RST14d+siCON	p < 0.01
							CON+siCON vs. RST14d+siPpp2ca	p < 0.05
							RST14d+siCON vs. RST14d+siPpp2ca	p < 0.01
Fig. 4i	CON+siCON (5), RST14d+siCON (5), RST14d+siPpp2ca (5)	One-way ANOVA, Newman-Keuls post-hoc test	target field	siRNA, stress	F(2,12) = 5.973, p = 0.0173	siRNA: siCON, siPpp2ca stress: CON, RST14d	CON+siCON vs. RST14d+siCON	ns
							CON+siCON vs. RST14d+siPpp2ca	ns
							RST14d+siCON vs. RST14d+siPpp2ca	p < 0.05
			non-target field	siRNA, stress	F(2,12) = 5.77, p = 0.0175	siRNA: siCON, siPpp2ca stress: CON, RST14d	CON+siCON vs. RST14d+siCON	ns
							CON+siCON vs. RST14d+siPpp2ca	ns
							RST14d+siCON vs. RST14d+siPpp2ca	p < 0.05
Fig. 4j	CON+siCON (5), RST14d+siCON (5), RST14d+siPpp2ca (5)	One-way ANOVA, Newman-Keuls post-hoc test	immobility	siRNA, stress	F(2,12) = 4.616, p = 0.0326	siRNA: siCON, siPpp2ca stress: CON, RST14d	CON+siCON vs. RST14d+siCON	p < 0.05
							CON+siCON vs. RST14d+siPpp2ca	ns
							RST14d+siCON vs. RST14d+siPpp2ca	p < 0.05
Fig. 4k	CON+siCON (5), RST14d+siCON (5), RST14d+siPpp2ca (5)	One-way ANOVA, Newman-Keuls post-hoc test	immobility	siRNA, stress	F(2,12) = 6.817, p = 0.0105	siRNA: siCON, siPpp2ca stress: CON, RST14d	CON+siCON vs. RST14d+siCON	p < 0.05
							CON+siCON vs. RST14d+siPpp2ca	ns
							RST14d+siCON vs. RST14d+siPpp2ca	p < 0.01
Fig. 4l	CON+siCON (5), RST14d+siCON (5), RST14d+siPpp2ca (5), 6 repeats	One-way ANOVA, Newman-Keuls post-hoc test	p47phox	siRNA, stress	F(2,15) = 9.357, p = 0.0023	siRNA: siCON, siPpp2ca stress: CON, RST14d	CON+siCON vs. RST14d+siCON	p < 0.01
							CON+siCON vs. RST14d+siPpp2ca	ns
							RST14d+siCON vs. RST14d+siPpp2ca	p < 0.01
			gp91phox	siRNA, stress	F(2,15) = 34.95, p < 0.0001	siRNA: siCON, siPpp2ca stress: CON, RST14d	CON+siCON vs. RST14d+siCON	p < 0.01
							CON+siCON vs. RST14d+siPpp2ca	ns
							RST14d+siCON vs. RST14d+siPpp2ca	p < 0.01
Fig. 5a	2M (8), 18M (8), 6 repeats	Student t-test	Cbp	age			2M vs. 18M	p = 0.0693
			p300	age			2M vs. 18M	p = 0.5559
			Hdac1	age			2M vs. 18M	p = 0.457
			Hdac2	age			2M vs. 18M	p = 0.0007
			Hdac3	age			2M vs. 18M	p = 0.8517
			Sirt1	age			2M vs. 18M	p = 0.0035
			Sirt7	age			2M vs. 18M	p = 0.7674
			Jmjd2a	age			2M vs. 18M	p = 0.7391
			Jmjd2b	age			2M vs. 18M	p = 0.095
			Jmjd2c	age			2M vs. 18M	p = 0.3658
			Setdb1	age			2M vs. 18M	p = 0.1732
			SUV39H1	age				p < 0.0001
Fig. 5b	2M (8), 7M (8), 14M (8), 18M (8), 6 repeats	One-way ANOVA, Newman-Keuls post-hoc test	SUV39H1	age	F(3,20) = 7.065, p = 0.002	age: 2M, 7M,14M, 18M	2M vs. 7M	ns
							2M vs. 14M	p < 0.05
							2M vs. 18M	p < 0.01
							7M vs. 14M	ns
							7M vs. 18M	ns
							14M vs. 18M	ns
Fig. 5c	2M (8), 7M (8), 14M (8), 18M (8), 6 repeats	One-way ANOVA, Newman-Keuls post-hoc test	Hdac2	age	F(3,20) = 5.783, p = 0.0051	age: 2M, 7M,14M, 18M	2M vs. 7M	ns
							2M vs. 14M	ns
							2M vs. 18M	p < 0.01
							7M vs. 14M	ns
							7M vs. 18M	ns
							14M vs. 18M	ns
Fig. 5d	2M (8), 7M (8), 14M (8), 18M (8), 6 repeats	One-way ANOVA, Newman-Keuls post-hoc test	Sirt1	age	F(3,20) = 2.666, p = 0.0756	age: 2M, 7M,14M, 18M	2M vs. 7M	ns
							2M vs. 14M	ns
							2M vs. 18M	ns
							7M vs. 14M	ns
							7M vs. 18M	ns
							14M vs. 18M	ns
Fig. 5g	2M (8), 18M (8)	Student t-test	CA1	age			2M vs. 18M	p = 0.0362
			CA3	age			2M vs. 18M	p = 0.0452
			DG	age			2M vs. 18M	p = 0.0457
Fig. 5h	CON+siCON (5), RST14d+siCON (5), RST14d+siPpp2ca (5), 6 repeats	One-way ANOVA, Newman-Keuls post-hoc test	SUV39H1	siRNA, stress	F(2,15) = 6.365, p = 0.01	siRNA: siCON, siPpp2ca stress: CON, RST14d	CON+siCON vs. RST14d+siCON	p < 0.05
							CON+siCON vs. RST14d+siPpp2ca	ns
							RST14d+siCON vs. RST14d+siPpp2ca	p < 0.05
Fig. 5i	CON (5), RST14d (5), RST14d+AICAR (5), 6 repeats	One-way ANOVA, Newman-Keuls post-hoc test	SUV39H1	treatment	F(2,15) = 12.84, p = 0.0006	treatment: CON, RST14d, RST14d+AICAR	CON vs. RST14d	p < 0.05
							CON vs. RST14d+AICAR	p < 0.05
							RST14d vs. RST14d+AICAR	p < 0.01
Fig. 5j	CON (5), CC (5), 6 repeats	Student t-test	SUV39H1	treatment			CON vs. CC	p < 0.0001
Fig. 5k	2M CON (8), 2M RST5d (8), 2M RST14d (8), 18M CON (8), 18M RST5d (8), 6 repeats	One-way ANOVA, Newman-Keuls post-hoc test	SUV39H1	age, stress	F(4,25) = 21.4, p < 0.0001	age: 2M, 18M stress: CON,RST5d, RST14d	2M CON vs. 2M RST5d	ns
							2M CON vs. 2M RST14d	p < 0.01
							2M CON vs. 18M CON	p < 0.01
							2M CON vs. 18M RST5d	p < 0.01
							2M RST5d vs. 2M RST	p < 0.01
							2M RST5d vs. 18M CON	p < 0.01
							2M RST5d vs. 18M RST5d	p < 0.01
							2M RST14d vs. 18M CON	ns
							2M RST14d vs. 18M RST5d	ns
							18M CON vs. 18M RST5d	p < 0.01
Fig. 5l	4 repeats	Student t-test	p-CREB	treatment			Veh vs. AICAR	p = 0.0475
Fig. 5m	5 repeats	Student t-test	p-CREB	treatment			Veh vs. CC	p = 0.0124
Fig. 5n	6 repeats	Student t-test	Creb	siRNA			siCON vs. siCreb	p < 0.0001
			SUV39H1	siRNA			siCON vs. siCreb	p = 0.0017
			p47phox	siRNA			siCON vs. siCreb	p = 0.0155
Fig. 6b	siCON (5), siSUV39H1 (5), 8 repeats	Student t-test	SUV39H1	siRNA			siCON vs. siSuv39h1	p < 0.0001
			p47phox	siRNA			siCON vs. siSuv39h1	p = 0.0007
			gp91phox	siRNA			siCON vs. siSuv39h1	p = 0.0002
			p67phox	siRNA			siCON vs. siSuv39h1	p = 0.8955
Fig. 6d	siCON (7), siSUV39H1 (7)	Student t-test	DHE levels	siRNA			siCON vs. siSuv39h1	p = 0.0163
Fig. 6f	2M (5), 18M (5), 6 repeats	Student t-test	p47phox P2	age			2M vs. 18M	p = 0.0171
			p47phox P1	age			2M vs. 18M	p = 0.0267
Fig. 6g	2M (5), 18M (5), 5 repeats	Student t-test	p47phox P2	age			2M vs. 18M	p = 0.0144
			p47phox P1	age			2M vs. 18M	p = 0.0004
Fig. 6h	2M (5), 18M (5), 4 repeats	Student t-test	p47phox P2	age			2M vs. 18M	p < 0.0001
			p47phox P1	age			2M vs. 18M	p < 0.0001
Fig. 6i	2M (5), 18M (5), 5 repeats	Student t-test	p47phox P2	age			2M vs. 18M	p = 0.0041
			p47phox P1	age			2M vs. 18M	p =0.0168
Fig. 6k	2M (5), 18M (5), 6 repeats	Student t-test	gp91phox P2	age			2M vs. 18M	p =0.0038
			gp91phox P1	age			2M vs. 18M	p = 0.0013
Fig. 6l	2M (5), 18M (5), 4 repeats	Student t-test	gp91phox P2	age			2M vs. 18M	p = 0.0102
			gp91phox P1	age			2M vs. 18M	p = 0.0413
Fig. 6m	2M (5), 18M (5), 7 repeats	Student t-test	gp91phox P2	age			2M vs. 18M	p = 0.0018
			gp91phox P1	age			2M vs. 18M	p = 0.0245
Fig. 6n	2M (5), 18M (5), 4 repeats	Student t-test	gp91phox P2	age			2M vs. 18M	p =0.0186
			gp91phox P1	age			2M vs. 18M	p =0.0009
Fig. 7a	6 repeats	One-way ANOVA, Newman-Keuls post-hoc test	Ppp2ca	treatment	F(2,15) = 8.933, p = 0.0028	treatment: Veh, GC, GC+RA	Veh vs. GC	p < 0.01
							Veh vs. GC+RA	ns
							GC vs. GC+RA	p < 0.01
Fig. 7b	6 repeats	One-way ANOVA, Newman-Keuls post-hoc test	SUV39H1	treatment	F(2,15) = 27.62, p < 0.0001	treatment: Veh, GC, GC+RA	Veh vs. GC	p < 0.01
							Veh vs. GC+RA	p < 0.05
							GC vs. GC+RA	p < 0.01
Fig. 7c	6 repeats	One-way ANOVA, Newman-Keuls post-hoc test	SUV39H1	treatment	F(2,15) = 13.22, p = 0.0005	treatment: Veh, RA50, RA100	Veh vs. RA50	p < 0.05
							Veh vs. RA100	p < 0.01
							RA50 vs. RA100	p < 0.05
Fig. 7d	6 repeats	One-way ANOVA, Newman-Keuls post-hoc test	p47phox	treatment	F(2,15) = 12.11, p = 0.0007	treatment: Veh, GC, GC+RA	Veh vs. GC	p < 0.01
							Veh vs. GC+RA	ns
							GC vs. GC+RA	p < 0.01
Fig. 7f	5 repeats	One-way ANOVA, Newman-Keuls post-hoc test	DHE levels	treatment	F(2,12) = 5.31, p = 0.0223	treatment: Veh, GC, GC+RA	Veh vs. GC	p < 0.05
							Veh vs. GC+RA	ns
							GC vs. GC+RA	p < 0.05
Fig. 7h	CON (5), RST5d (5), RST5d+RA (5) 6 repeats	One-way ANOVA, Newman-Keuls post-hoc test	Ppp2ca	treatment	F(2,15) = 4.458, p = 0.0302	treatment: CON, RST5d, RST5d+RA	CON vs. RST5d	p < 0.05
							CON vs. RST5d+RA	ns
							RST5d vs. RST5d+RA	p < 0.05
Fig. 7i	CON (5), RST5d (5), RST5d+RA (5) 6 repeats	One-way ANOVA, Newman-Keuls post-hoc test	SUV39H1	treatment	F(2,15) = 15.42, p = 0.0002	treatment: CON, RST5d, RST5d+RA	CON vs. RST5d	p < 0.01
							CON vs. RST5d+RA	ns
							RST5d vs. RST5d+RA	p < 0.01
Fig. 7j	CON (5), RST5d (5), RST5d+RA (5) 6 repeats	One-way ANOVA, Newman-Keuls post-hoc test	p47phox	treatment	F(2,15) = 15.83, p = 0.0002	treatment: CON, RST5d, RST5d+RA	CON vs. RST5d	p < 0.01
							CON vs. RST5d+RA	ns
							RST5d vs. RST5d+RA	p < 0.01
Fig. 7k	CON (5), RST5d (5), RST5d+RA (5) 6 repeats	One-way ANOVA, Newman-Keuls post-hoc test	gp91phox	treatment	F(2,15) = 4.249, p = 0.0345	treatment: CON, RST5d, RST5d+RA	CON vs. RST5d	p < 0.05
							CON vs. RST5d+RA	ns
							RST5d vs. RST5d+RA	p < 0.05
Fig. 7l	CON (7), RST5d (7), RST5d+RA (7)	One-way ANOVA, Newman-Keuls post-hoc test	target field	treatment	F(2,18) = 8.003, p = 0.0033	treatment: CON, RST5d, RST5d+RA	CON vs. RST5d	p < 0.01
							CON vs. RST5d+RA	ns
							RST5d vs. RST5d+RA	p < 0.01
			non-target field	treatment	F(2,18) = 7.969, p = 0.0033	treatment: CON, RST5d, RST5d+RA	CON vs. RST5d	p < 0.01
							CON vs. RST5d+RA	ns
							RST5d vs. RST5d+RA	p < 0.01
Fig. 7m	CON (7), RST5d (7), RST5d+RA (7)	One-way ANOVA, Newman-Keuls post-hoc test	sociability index	treatment	F(2,18) = 7.983, p = 0.0033	treatment: CON, RST5d, RST5d+RA	CON vs. RST5d	p < 0.01
							CON vs. RST5d+RA	ns
							RST5d vs. RST5d+RA	p < 0.01
Fig. 7n	CON (7), RST5d (7), RST5d+RA (7)	One-way ANOVA, Newman-Keuls post-hoc test	immobility	treatment	F(2,18) = 13.22, p = 0.0033	treatment: CON, RST5d, RST5d+RA	CON vs. RST5d	p < 0.01
							CON vs. RST5d+RA	ns
							RST5d vs. RST5d+RA	p < 0.01
Supplementary Figures
Figures	Groups and sample numbers (n)/ repeat numbers in qPCR, Western blot, ChIP	Test methods	Variable factors/ Genes	Main factors	F and p Values	Comparison groups		p value
						Factors in comparison groups	Comparision groups in post-hoc test
S Fig. 2a	6 repeats	One-way ANOVA, Newman-Keuls post-hoc test	DHE levels	treatment	F(4,25) = 10.49, p < 0.0001	treatmet: Veh, GC400, GC800, GC400+RU486, GC800+RU486	Veh vs. GC400	p < 0.01
							Veh vs. GC800	p < 0.01
							Veh vs. GC400+RU486	ns
							Veh vs. GC800+RU486	ns
							GC400 vs. GC800	ns
							GC400 vs. GC400+RU486	p < 0.01
							GC400 vs. GC800+RU486	p < 0.01
							GC800 vs. GC400+RU486	p < 0.01
							GC800 vs. GC800+RU486	p < 0.01
							GC400+RU486 vs. GC800+RU486	ns
S. Fig. 2c	8 repeats	One-way ANOVA, Newman-Keuls post-hoc test	p47phox	treatment	F(2,21) = 23.2, p < 0.0001	treatment: Veh, GC400, GC800	Veh vs. GC400	p < 0.01
							Veh vs. GC800	p < 0.01
							GC400 vs. GC800	p < 0.01
S. Fig. 2d	6 repeats	One-way ANOVA, Newman-Keuls post-hoc test	p47phox	treatment	F(3,20) = 12.15, p < 0.0001	treatment: Veh, GC 2h, GC 24h, GC 24h + RU486	Veh vs. GC 2h	p < 0.05
							Veh vs. GC 24h	p < 0.01
							Veh vs. GC+RU485	p < 0.01
							GC 2h vs. GC 24h	p < 0.01
							GC 2h vs. GC+RU486	ns
							GC 24h vs. GC+RU486	p < 0.05
S. Fig. 3b	WT CON (7), WT RST14d (7) p47phox KO CON(7), p47phox KO RST14d (7)	Two-way ANOVA, Bonferroni post-hoc test	target field	stress main effect	F(1,24) = 4.925, p = 0.0362	stress: CON, RST14d genotype: WT, p47phox KO	WT CON vs. WT RST14d	p < 0.05
							WT CON vs. KO CON	ns
				genotype main effect	F(1,24) = 4.245, p = 0.0504		WT CON vs. KO RST14d	ns
							WT RST14d vs. KO CON	p < 0.05
				stress x genotype interaction	F(1,24) = 5.672, p = 0.0255		WT RST14d vs. KO RST14d	p < 0.05
							KO CON vs. KO RST14d	ns
			non-target field	stress main effect	F(1,24) = 4.963, p = 0.0355	stress: CON, RST14d genotype: WT, p47phox KO	WT CON vs. WT RST14d	p < 0.05
							WT CON vs. KO CON	ns
				genotype main effect	F(1,24) = 4.304, p = 0.0489		WT CON vs. KO RST14d	ns
							WT RST14d vs. KO CON	p < 0.05
				stress x genotype interaction	F(1,24) = 5.682, p = 0.0254		WT RST14d vs. KO RST14d	p < 0.05
							KO CON vs. KO RST14d	ns
S. Fig. 3c	WT CON (7), WT RST14d (7) p47phox KO CON(7), p47phox KO RST14d (7)	Two-way ANOVA, Bonferroni post-hoc test	immobility	stress main effect	F(1,24) = 4.039, p = 0.0558	stress: CON, RST14d genotype: WT, p47phox KO	WT CON vs. WT RST14d	p < 0.01
							WT CON vs. KO CON	ns
				genotype main effect	F(1,24) = 8.071, p = 0.009		WT CON vs. KO RST14d	ns
							WT RST14d vs. KO CON	p < 0.05
				stress x genotype interaction	F(1,24) = 5.523, p = 0.0273		WT RST14d vs. KO RST14d	p < 0.05
							KO CON vs. KO RST14d	ns
S. Fig. 3d	WT CON (7), WT RST14d (7) p47phox KO CON(7), p47phox KO RST14d (7)	Two-way ANOVA, Bonferroni post-hoc test	immobility	stress main effect	F(1,24) = 0.5345, p = 0.4718	stress: CON, RST14d genotype: WT, p47phox KO	WT CON vs. WT RST14d	p < 0.01
							WT CON vs. KO CON	ns
				genotype main effect	F(1,24) = 10.28, p = 0.0038		WT CON vs. KO RST14d	ns
							WT RST14d vs. KO CON	ns
				stress x genotype interaction	F(1,24) = 6.411 p = 0.0183		WT RST14d vs. KO RST14d	ns
							KO CON vs. KO RST14d	ns
S. Fig. 5b	CON (5), RST14d(5), RST14d+AICAR (5) 4 repeats	One-way ANOVA, Newman-Keuls post-hoc test	p-AMPK	treatment	F(2,9) = 8.188, p = 0.0094	treatment: CON, RST14d, RST+AICAR	CON vs. RST14d	p < 0.05
							CON vs. RST14d+AICAR	ns
							RST14d vs. RST14d+AICAR	p < 0.01
S. Fig. 5c	CON (5), RST14d (5), RST14d+AICAR (5), 6 repeats	One-way ANOVA, Newman-Keuls post-hoc test	p47phox	treatment	F(2,15) = 18.01, p = 0.0001	treatment: CON, RST14d, RST+AICAR	CON vs. RST14d	p < 0.01
							CON vs. RST14d+AICAR	ns
							RST14d vs. RST14d+AICAR	p < 0.01
			gp91phox	treatment	F(2,15) = 15.72, p = 0.0002	treatment: CON, RST14d, RST+AICAR	CON vs. RST14d	p < 0.01
							CON vs. RST14d+AICAR	ns
							RST14d vs. RST14d+AICAR	p < 0.01
S. Fig. 5d	CON (7), RST14d (7), RST14d+AICAR (7)	One-way ANOVA, Newman-Keuls post-hoc test	target field	treatment	F(2,18) = 7.8, p = 0.0036	treatment: CON, RST14d, RST+AICAR	CON vs. RST14d	p < 0.01
							CON vs. RST14d+AICAR	ns
							RST14d vs. RST14d+AICAR	p < 0.01
			non-target field	treatment	F(2,18) = 7.872, p = 0.0035	treatment: CON, RST14d, RST+AICAR	CON vs. RST14d	p < 0.01
							CON vs. RST14d+AICAR	ns
							RST14d vs. RST14d+AICAR	p < 0.01
S. Fig. 5e	CON (7), RST14d (7), RST14d+AICAR (7)	One-way ANOVA, Newman-Keuls post-hoc test	immobility	treatment	F(2,18) = 5.249 p = 0.016	treatment: CON, RST14d, RST+AICAR	CON vs. RST14d	p < 0.05
							CON vs. RST14d+AICAR	ns
							RST14d vs. RST14d+AICAR	p < 0.05
S. Fig. 5f	CON (7), RST14d (7), RST14d+AICAR (7)	One-way ANOVA, Newman-Keuls post-hoc test	immobility	treatment	F(2,18) = 11.15 p = 0.0007	treatment: CON, RST14d, RST+AICAR	CON vs. RST14d	p < 0.01
							CON vs. RST14d+AICAR	ns
							RST14d vs. RST14d+AICAR	p < 0.01
S. Fig. 5h	WT CON (4), WT CC (4) p47phox KO CON (5), p47phox KO CC (5), 4 repeats	Two-way ANOVA, Bonferroni post-hoc test	p-AMPK	treatment main effect	F(1,12) = 10.87, p = 0.0064	treatment: Veh, CC genotype: WT, p47phox KO	WT:Veh vs. WT:CC	ns
							WT:Veh vs. KO:Veh	ns
				genotype main effect	F(1,12) = 3.52, p = 0.0852		WT:Veh vs. KO:CC	ns
							WT:CC vs. KO:Veh	p < 0.05
				treatment x genotype interaction	F(1,12) = 0.3726, p = 0.553		WT:CC vs. KO:CC	ns
							KO:Veh vs. KO:CC	ns
S. Fig. 5i	WT CON (4), WT CC (4) p47phox KO CON (5), p47phox KO CC (5), 6 repeats	Two-way ANOVA, Bonferroni post-hoc test	p47phox	treatment main effect	F(1,20) = 1841, p < 0.0001	treatment: Veh, CC genotype: WT, p47phox KO	WT:Veh vs. WT:CC	p < 0.01
							WT:Veh vs. KO:Veh	p < 0.01
				genotype main effect	F(1,20) = 35.31, p < 0.0001		WT:Veh vs. KO:CC	p < 0.01
							WT:CC vs. KO:Veh	p < 0.01
				treatment x genotype interaction	F(1,20) = 38.57, p < 0.0001		WT:CC vs. KO:CC	p < 0.01
							KO:Veh vs. KO:CC	ns
			gp91phox	treatment main effect	F(1,20) = 0.02719, p = 0.8707	treatment: Veh, CC genotype: WT, p47phox KO	WT:Veh vs. WT:CC	p < 0.05
							WT:Veh vs. KO:Veh	ns
				genotype main effect	F(1,20) = 8.57, p = 0.0083		WT:Veh vs. KO:CC	ns
							WT:CC vs. KO:Veh	ns
				treatment x genotype interaction	F(1,20) = 3.057, p = 0.0957		WT:CC vs. KO:CC	ns
							KO:Veh vs. KO:CC	ns
S. Fig. 5j	WT CON (6), WT CC (6) p47phox KO CON (6), p47phox KO CC (6)	Two-way ANOVA, Bonferroni post-hoc test	target field	treatment main effect	F(1,20) = 0.226, p = 0.6397	treatment: Veh, CC genotype: WT, p47phox KO	WT:Veh vs. WT:CC	p < 0.01
							WT:Veh vs. KO:Veh	ns
				genotype main effect	F(1,20) = 6.782, p = 0.017		WT:Veh vs. KO:CC	ns
							WT:CC vs. KO:Veh	ns
				treatment x genotype interaction	F(1,20) = 6.419, p = 0.0198		WT:CC vs. KO:CC	ns
							KO:Veh vs. KO:CC	ns
			non-target field	treatment main effect	F(1,20) = 0.2352, p = 0.6329	treatment: Veh, CC genotype: WT, p47phox KO	WT:Veh vs. WT:CC	p < 0.05
							WT:Veh vs. KO:Veh	ns
				genotype main effect	F(1,20) = 6.787, p = 0.0169		WT:Veh vs. KO:CC	ns
							WT:CC vs. KO:Veh	ns
				treatment x genotype interaction	F(1,20) = 6.321, p = 0.0206		WT:CC vs. KO:CC	ns
							KO:Veh vs. KO:CC	ns
S. Fig. 5k	WT CON (6), WT CC (6) p47phox KO CON (6), p47phox KO CC (6)	Two-way ANOVA, Bonferroni post-hoc test	immobility	treatment main effect	F(1,20) = 0.04004, p = 0.8434	treatment: Veh, CC genotype: WT, p47phox KO	WT:Veh vs. WT:CC	p < 0.05
							WT:Veh vs. KO:Veh	ns
				genotype main effect	F(1,20) = 4.923, p = 0.0382		WT:Veh vs. KO:CC	ns
							WT:CC vs. KO:Veh	ns
				treatment x genotype interaction	F(1,20) = 7.102, p = 0.0149		WT:CC vs. KO:CC	ns
							KO:Veh vs. KO:CC	ns
S. Fig. 5l	WT CON (6), WT CC (6) p47phox KO CON (6), p47phox KO CC (6)	Two-way ANOVA, Bonferroni post-hoc test	immobility	treatment main effect	F(1,20) = 2.11, p = 0.1619	treatment: Veh, CC genotype: WT, p47phox KO	WT:Veh vs. WT:CC	p < 0.05
							WT:Veh vs. KO:Veh	ns
				genotype main effect	F(1,20) = 4.68, p = 0.0428		WT:Veh vs. KO:CC	ns
							WT:CC vs. KO:Veh	ns
				treatment x genotype interaction	F(1,20) = 7.078, p = 0.015		WT:CC vs. KO:CC	ns
							KO:Veh vs. KO:CC	ns
S. Fig. 6a	6 repeats	One-way ANOVA, Newman-Keuls post-hoc test	SUV39H1	treatment, siRNA	F(2,15) = 5.197, p = 0.0193	treatment: Veh, GC siRNA: siCON, siGR	siCON vs. siCON+GC	p < 0.05
							siCON vs. siGR+GC	ns
							siCON+GC vs. siGR+GC	p < 0.05
S. Fig. 6b	8 repeats	One-way ANOVA, Newman-Keuls post-hoc test	SUV39H1	treatment	F(2,21) = 20.38, p < 0.0001	treatment: Veh, GC, GC+AICAR	Veh vs. GC	p < 0.01
							Veh vs. GC+AICAR	p < 0.05
							GC vs. GC+AICAR	p < 0.01
S. Fig. 6c	8 repeats	Student t-test	SUV39H1	treatment			Veh vs. CC	p < 0.0001
S. Fig. 6d	6 repeats	Student t-test	p47phox P2	treatment			Veh vs. GC	p < 0.0001
			p47phox P1	treatment			Veh vs. GC	p < 0.0001
S. Fig. 6e	6 repeats	Student t-test	gp91phox P2	treatment			Veh vs. GC	p = 0.0174
			gp91phox P1	treatment			Veh vs. GC	p = 0.1386
S. Fig. 7b	2M (5), 18M (5), 4 repeats	Student t-test	p67phox P2	age			2M vs. 18M	p = 0.3263
			p67phox P1	age			2M vs. 18M	p = 0.6775
S. Fig. 7c	2M (5), 18M (5), 4 repeats	Student t-test	p67phox P2	age			2M vs. 18M	p = 0.054
			p67phox P1	age			2M vs. 18M	p = 0.0006
S. Fig. 7d	2M (5), 18M (5), 5 repeats	Student t-test	p67phox P2	age			2M vs. 18M	p = 0.5256
			p67phox P1	age			2M vs. 18M	p = 0.8966
S. Fig. 7e	2M (5), 18M (5), 5 repeats	Student t-test	p67phox P2	age			2M vs. 18M	p = 0.3621
			p67phox P1	age			2M vs. 18M	p = 0.6942
S. Fig. 8b	Veh (5), RA (5), 10 repeats	Student t-test	Ppp2ca	treatment			Veh vs. RA	p < 0.0001
S. Fig. 8c	Veh (5), RA (5), 10 repeats	Student t-test	SUV39H1	treatment			Veh vs. RA	p = 0.0004
S. Fig. 8d	Veh (5), RA (5), 10 repeats	Student t-test	p47phox	treatment			Veh vs. RA	p = 0.0009
S. Fig. 8e	Veh (5), RA (5), 10 repeats	Student t-test	gp91phox	treatment			Veh vs. RA	p = 0.0078
S. Fig. 8h	Veh (6), RA (6)	Student t-test	SUV39H1	treatment			Veh vs. RA	p = 0.0188
S. Fig. 8i	Veh (6), RA (6)	Student t-test	p-AMPK	treatment			Veh vs. RA	p = 0.0042
S. Fig. 8j	Veh (6), RA (6)	Student t-test	p47phox	treatment			Veh vs. RA	p = 0.0004
S. Fig. 9b	CON (8), RST14d (8), RST14d+RA (8) 8 repeats	One-way ANOVA, Newman-Keuls post-hoc test	Ppp2ca	treatment	F(2,21) = 46.42, p < 0.0001	treatment: CON, RST14d, RST14d+RA	CON vs. RST14d	p < 0.01
							CON vs. RST14d+RA	p < 0.01
							RST14d vs. RST14d+RA	p < 0.01
S. Fig. 9c	CON (6), RST14d (6), RST14d+RA (6) 4 repeats	One-way ANOVA, Newman-Keuls post-hoc test	p-AMPK	treatment	F(2,9) = 6.828, p = 0.0157	treatment: CON, RST14d, RST14d+RA	CON vs. RST14d	p < 0.05
							CON vs. RST14d+RA	ns
							RST14d vs. RST14d+RA	p < 0.05
S. Fig. 9d	CON (8), RST14d (8), RST14d+RA (8) 6 repeats	One-way ANOVA, Newman-Keuls post-hoc test	SUV39H1	treatment	F(2,15) = 18.76, p < 0.0001	treatment: CON, RST14d, RST14d+RA	CON vs. RST14d	p < 0.05
							CON vs. RST14d+RA	p < 0.01
							RST14d vs. RST14d+RA	p < 0.01
S. Fig. 9e	CON (8), RST14d (8), RST14d+RA (8) 6 repeats	One-way ANOVA, Newman-Keuls post-hoc test	p47phox	treatment	F(2,15) = 19.29, p < 0.0001	treatment: CON, RST14d, RST14d+RA	CON vs. RST14d	p < 0.01
							CON vs. RST14d+RA	ns
							RST14d vs. RST14d+RA	p < 0.01
S. Fig. 9f	CON (8), RST14d (8), RST14d+RA (8) 6 repeats	One-way ANOVA, Newman-Keuls post-hoc test	gp91phox	treatment	F(2,15) = 18.77, p < 0.0001	treatment: CON, RST14d, RST14d+RA	CON vs. RST14d	p < 0.01
							CON vs. RST14d+RA	ns
							RST14d vs. RST14d+RA	p < 0.01
S. Fig. 9g	CON (5), RST14d (5), RST14d+RA (5) 6 repeats	One-way ANOVA, Newman-Keuls post-hoc test	p47phox P2	treatment	F(2,15) = 8.157, p = 0.004	treatment: CON, RST14d, RST14d+RA	CON vs. RST14d	ns
							CON vs. RST14d+RA	p < 0.05
							RST14d vs. RST14d+RA	p < 0.01
			p47phox P1	treatment	F(2,15) = 13.93, p = 0.0004	treatment: CON, RST14d, RST14d+RA	CON vs. RST14d	p < 0.01
							CON vs. RST14d+RA	ns
							RST14d vs. RST14d+RA	p < 0.01
S. Fig. 9h	CON (5), RST14d (5), RST14d+RA (5) 4 repeats	One-way ANOVA, Newman-Keuls post-hoc test	gp91phox P2	treatment	F(2,9) = 2.552, p = 0.1325	treatment: CON, RST14d, RST14d+RA	CON vs. RST14d	ns
							CON vs. RST14d+RA	ns
							RST14d vs. RST14d+RA	ns
			gp91phox P1	treatment	F(2,9) = 27.33, p = 0.0002	treatment: CON, RST14d, RST14d+RA	CON vs. RST14d	p < 0.01
							CON vs. RST14d+RA	p < 0.01
							RST14d vs. RST14d+RA	p < 0.01
S. Fig. 9i	CON (7), RST14d (7), RST14d+RA (7)	One-way ANOVA, Newman-Keuls post-hoc test	target field	treatment	F(2,18) = 5.334, p = 0.0152	treatment: CON, RST14d, RST14d+RA	CON vs. RST14d	p < 0.05
							CON vs. RST14d+RA	ns
							RST14d vs. RST14d+RA	p < 0.05
			non-target field	treatment	F(2,18) = 5.252, p = 0.016	treatment: CON, RST14d, RST14d+RA	CON vs. RST14d	p < 0.05
							CON vs. RST14d+RA	ns
							RST14d vs. RST14d+RA	p < 0.05
S. Fig. 9j	CON (7), RST14d (7), RST14d+RA (7)	One-way ANOVA, Newman-Keuls post-hoc test	sociability index	treatment	F(2,18) = 5.291, p = 0.0156	treatment: CON, RST14d, RST14d+RA	CON vs. RST14d	p < 0.05
							CON vs. RST14d+RA	ns
							RST14d vs. RST14d+RA	p < 0.05
S. Fig. 9k	CON (7), RST14d (7), RST14d+RA (7)	One-way ANOVA, Newman-Keuls post-hoc test	immobility	treatment	F(2,18) = 4.203, p = 0.0318	treatment: CON, RST14d, RST14d+RA	CON vs. RST14d	p < 0.05
							CON vs. RST14d+RA	ns
							RST14d vs. RST14d+RA	p < 0.05
S. Fig. 9l	CON (7), RST14d (7), RST14d+RA (7)	One-way ANOVA, Newman-Keuls post-hoc test	immobility	treatment	F(2,18) = 12.05, p = 0.0005	treatment: CON, RST14d, RST14d+RA	CON vs. RST14d	p < 0.01
							CON vs. RST14d+RA	ns
							RST14d vs. RST14d+RA	p < 0.01
